# Supplementary material for: Metabolomics Comparison of Drug-Resistant and Drug-Susceptible Pseudomonas aeruginosa Strain (Intra- and Extracellular Analysis)
Source: Int J Mol Sci. 2021 Oct 6;22(19):10820. doi: 10.3390/ijms221910820 (PMC8509183; doi:10.3390/ijms221910820)
Supplement: Supplementary file 1 [file ijms-22-10820-s001.zip]

Archive with 3 entries (3 files):
- File S1 (intra_FELLA).html
- File S2 (extra_FELLA).html
- Supplementary materials.pdf
